# Supplementary material for: Serum Anti-Müllerian Hormone Levels and Risk of Premature Ovarian Insufficiency in Female Childhood Cancer Survivors: Systematic Review and Network Meta-Analysis
Source: Cancers (Basel). 2021 Dec 16;13(24):6331. doi: 10.3390/cancers13246331 (PMC8699404; doi:10.3390/cancers13246331)
Supplement: Supplementary file 1 [file cancers-13-06331-s001.zip]

Archive with 6 entries (4 files):
- cancers-1464436-supplementary/
- cancers-1464436-supplementary/cancers-1464436-for conversion-supp/
- cancers-1464436-supplementary/cancers-1464436-for conversion-supp/Supplement_File S1_PRISMA NMA checklist.pdf
- cancers-1464436-supplementary/cancers-1464436-for conversion-supp/Tables_S3_S4.pdf
- cancers-1464436-supplementary/cancers-1464436-for conversion-supp/Table_S1.pdf
- cancers-1464436-supplementary/cancers-1464436-for conversion-supp/Table_S2_NOS.pdf
